# Supplementary material for: Targeting Angiogenesis by Blocking the ATM–SerRS–VEGFA Pathway for UV-Induced Skin Photodamage and Melanoma Growth
Source: Cancers (Basel). 2019 Nov 22;11(12):1847. doi: 10.3390/cancers11121847 (PMC6966470; doi:10.3390/cancers11121847)
Supplement: Supplementary file 1 [file cancers-11-01847-s001.zip]

Archive with 2 entries (2 files):
- cancers-631753-supplementary-final.docx
- cancers-631753-Western blot figures supplementary.pdf
